# Supplementary material for: A web-based tool for rapid and accurate craniometric differentiation of clouded leopard species
Source: Sci Rep. 2025 Apr 2;15:11240. doi: 10.1038/s41598-025-96080-w (PMC11965479; doi:10.1038/s41598-025-96080-w)
Supplement: Supplementary file 1 — Supplementary Material 1 [file 41598_2025_96080_MOESM1_ESM.rmd]

---
title: "Neofelis Skull Cont Vars"
author: "Chrishen Gomez"
date: "2024-06-27"
output:
  html_document: default
  pdf_document: default
---

```{r setup, include=FALSE}
knitr::opts_chunk$set(echo = TRUE)
```


```{r Skull,message=FALSE,result=F}
library(gt)
library(DAAG)
library(factoextra)
library(vegan)
library(ggfortify)
library(FactoMineR)
library(ggcorrplot)
library(dplyr)
library(jtools)
library(purrr)
library(stringr)
library(tidyverse)
library(rstatix)
library(gridExtra)
library(MASS)
library(ggpubr)
library(forcats)
library(ggplot2)

setwd("/home/zoo/kebl7066/Documents/CL Morphometrics/R Data Files/CL Morphometrics")
data<-read.csv("/home/zoo/kebl7066/Documents/CL Morphometrics/R Data Files/CL Morphometrics/clouded leopard.csv") 

```


Filtering the data for continous vars 
```{r categorical variables, results=F,message=F,}

data_cat<- read.csv("/home/zoo/kebl7066/Documents/CL Morphometrics/R Data Files/CL Morphometrics/clouded leopard (score pooled).csv")
data_cat_filtered<- data_cat %>% dplyr::mutate(Label.latin=recode_factor(nebulosa.or.diardi.,"clouded leopard (diardi)"="diardi", "nebulosa?"="nebulosa", "diardi?"="diardi", "clouded leopard (diardi)"="diardi", "clouded leopard (nebulosa)" ="nebulosa","clouded leopard (diardi)?"="diardi")) %>%  
  filter(Label.latin %in% c("diardi", "nebulosa")) %>%  mutate(pit=as.factor(forehead..pit...1..2..or.3..used.for.analysis),caspule=as.factor(lower.m1.cspule..1..2..3..or.4..used.for.analysis)) %>% dplyr::select(-1:-2,-4,-6,-8:-9)


#code factors
#generate counts for each categorical variable
cat_count<- data_cat_filtered %>% filter(!is.na(caspule)) %>% filter(!is.na(pit)) %>% group_by(Label.latin,caspule,pit)  %>% 
  summarise(count=n())
cat_count_pit<- data_cat_filtered %>%  filter(!is.na(pit)) %>% group_by(Label.latin,pit)  %>% 
  summarise(count=n()) %>%filter

write.csv(cat_count, "cat_count")
#plot
ggplot(cat_count, aes(x = caspule, y = count, fill = Label.latin)) +
  geom_bar(stat = "identity", position = "dodge") +
  facet_wrap(~ pit, labeller = label_both) + # Facet by "pit" factor
  labs(x = "Caspule", y = "Count", fill = "Species") +
  ggtitle("Distribution of species counts for pit and caspule factor") +
  theme_minimal() +
  theme(plot.title = element_text(hjust = 0.5))  +scale_fill_manual(labels=c("N.diardi","N.nebulosa"), values=c("diardi"="brown2","nebulosa"="deepskyblue2"))

plot_caspule<-ggplot(cat_count_caspule, aes(x=caspule, y=count, fill=Label.latin)) + 
  geom_bar(stat = "identity", position = position_dodge()) +
  labs(x = "caspule", y = "Count", fill = "Species") +scale_fill_manual(labels=c("N.diardi","N.nebulosa"), values=c("diardi"="brown2","nebulosa"="deepskyblue2"))+
  theme_classic()
plot_caspule
plot_pit<-ggplot(cat_count_pit, aes(x=pit, y=count, fill=Label.latin)) + 
  geom_bar(stat = "identity", position = position_dodge()) +
  labs(x = "pit", y = "Count", fill = "Species") +
  theme_classic() +scale_fill_manual(labels=c("N.diardi","N.nebulosa"), values=c("diardi"="brown2","nebulosa"="deepskyblue2"))
plot_pit
plot_pit + plot_caspule + plot_annotation(title="")
```


```{r Filtering, results=F,message=F,}
selected_factors<-c("Neofelis diardi", "Neofelis nebulosa")
(data$Label.latin)
data_filtered<- data %>%
  dplyr::mutate(Label.latin=recode_factor(Label.latin,"Felis nebulosa (diardi)"="Neofelis diardi", "Neofelis nebulosa nebulosa"="Neofelis nebulosa", "Felis macrocelis"="Neofelis nebulosa" )) %>%  
  filter(Label.latin %in% c("Neofelis diardi", "Neofelis nebulosa")) %>% 
  filter(age2 %in% c("a","sa")) %>%
 dplyr::select(1,2,5,9:10,12:14,16:20,24,27:28,30:31,33,35:109) %>%
  filter(Label.latin != "") %>% mutate(Label.latin=droplevels(Label.latin))
count_NAs<- function(data_filtered) {sapply(data_filtered,function(col) sum(is.na(col)))}
na_counts<-count_NAs(data_filtered)
data_filtered[data_filtered==""]<-NA
#finding NA's
data_filtered<- data_filtered%>%
  mutate(across(19:94, as.numeric))
data_filtered %>% summarise_all(~mean(is.na(.)) * 100) 

str(data_cleaned)

##data for publication visualisation 
#data_pres<-data_filtered %>% dplyr::select(2,12,14,1,9:10) %>% dplyr::rename(Species=Label.latin, #Sex=sex2,ID=museum.ID)
#write.csv(data_pres, "/home/zoo/kebl7066/Documents/CL Morphometrics/Final_Sample_dataset.csv" )
#remove colums with more 4 NA's (10%) 
remove_cols_withNAs<- function(data_filtered,threshold) { 
  na_counts<- sapply (data_filtered, function(col) sum(is.na(col)))
  data_filtered<- data_filtered[,na_counts <= threshold]
  return(data_filtered)
}

#remove rows  that are missing more than 50% of data

#removing vars with lots of missing data
threshold_col<-4
data_cleaned<-remove_cols_withNAs(data_filtered,threshold_col)

data_no_na<-data_cleaned%>%
  mutate(across(.cols=all_of(16:84),.fns=~ifelse(is.na(.), median(., na.rm=T),.))) 
  
#getting con vars only
data_catcon<- data_no_na%>%
  mutate(across(16:84, as.numeric)) %>%
  mutate(across(3:15, as.factor))%>% 
  dplyr::select(3:84)
data_con_only<-data_catcon %>% dplyr::select(1:4,14:82)  
table(data_con_only$Label.latin)
table(data_con_only$age2)
#removing skewed vars
library(e1071)
numeric_columns <- sapply(data_con_only, is.numeric)
skewness_values <- data.frame(colnames(data_con_only[,numeric_columns]), 
                              sapply(data_con_only[, numeric_columns], skewness))

skewness_values<-skewness_values %>% rename("Skewness"="sapply.data_con_only...numeric_columns...skewness.", "Measures"="colnames.data_con_only...numeric_columns..") %>%
  filter(abs(Skewness)>0.5)
str(skewness_values)

data_con_only<-data_con_only%>% 
  dplyr::select(-c("orbit.h.","mandible.height","WMC","bulla.l.","bulla.b..I","bulla.b..II"))


write.csv(data_con_only, file = "/home/zoo/kebl7066/Documents/CL Morphometrics/data_con_only_newdata.csv", row.names = FALSE)
#scaling vars
con_only_scaled<-data.frame(data_con_only[,1:3],(scale(data_con_only[,5:67])))

```
```{r Sex discrimination}

scaled_con_full<-data.frame(data_con_only[, 2:4],(scale(data_con_only[,5:67])))
scaled_continuous<-write.csv(scaled_con_full,"scaled_con_full.csv")
pca_full<-PCA(scaled_con_full[,-1:-3],graph=F)
grp<-as.factor(scaled_con_full$sex2)
fviz_pca_ind(pca_full, addEllipses = T,col.ind = grp, geom.ind = "point",legend.title="Sex",palette="Set1")+ labs(title="PCA of sexual dimorpshism in Neofelis spp.",subtitle="67 skull continuous features N=52",color="Sex", x="PC1", y="PC2") + theme(plot.title=element_text(family="Arial",
      size = 14,            # Subtitle fbont size
      face = "bold",      # Font style
      color = "black"),
      plot.subtitle = element_text(
        family="Arial" ,
      size = 11,            # Subtitle font size
      face = "italic",      # Font style
      color = "grey30")) #+scale_fill_manual( labels = c("Female", "Male")) 
      
##checking loadings to find variables with greatest contribution to sex discrimination
loadings_sex<-as.data.frame(pca_full$var$coord) 
loadings_sex<-loadings_sex %>% arrange(desc(Dim.1))
```


```{r Age and Sex classification}

###AGE DISCRIMINATION
##check whether "sa" has significant difference, filter if sa is different for both males and females
sa_filtered<- data_con_only%>% dplyr::filter(age2 == "sa") %>% 
  gather(key = "measures", value = "values",-1:-4)%>% group_by(sex2)  

#do t-test 
age_t.test<-sa_filtered%>% group_by(measures)  %>%
  t_test(values~sex2) %>% arrange(p) 
gt(age_t.test) ##there is clear significant difference between males and females for sa
str(sa_filtered)

##test if sa and a are different within individual sex
fem_filtered2<-data_con_only %>%filter(sex2=="f") %>%
  gather(key = "measures", value = "values",-1:-4)%>% group_by(age2)  
fem_t.test<-fem_filtered2%>% group_by(measures)  %>%
  t_test(values~age2) %>% arrange(p) 
fem_t.test%>% gt() %>%tab_header(title="T-test for age difference_females")
gt(fem_t.test) ##there is clear significant difference between males and females for sa
male_filtered2<-data_con_only %>%filter(sex2=="m") %>%
  gather(key = "measures", value = "values",-1:-4)%>% group_by(age2)  
male_t.test<-male_filtered2%>% group_by(measures)  %>%
  t_test(values~age2) %>% arrange(p) %>% slice(1:8) 
male_t.test%>% gt() %>%tab_header(title="T-test for age difference_males") 

##can try to do pca if there is clear separation for the things measured above 
#scale data for continuous variables (quantitative)
#can't do a t-test to test for so many variables because of p-hacking
scaled_con_full<-data.frame(data_con_only[, 2:4],(scale(data_con_only[,5:67])))
library(corrr)

##filter for female to test difference between age groups
scaled_con_female<-scaled_con_full %>% filter(sex2=="f")
pca_age_f<- PCA(scaled_con_female[,-1:-3], graph = F)

#screeplot for females
s1<-fviz_screeplot(pca_age_f) + labs(y="% of explained variance(Female)",title="Scree plot female Neofelis spp.") +
  theme_classic() + theme(plot.title = element_text(size = 10))+
  geom_bar(stat = "identity", fill = "grey", color = "black")
loadings_f<-as.data.frame(pca_age_f$var$coord)
pca_age_m$eig
grp<-as.factor(scaled_con_female$age2)
fviz_pca_ind(pca_age_f,col.ind =grp, legend.title="Age", addEllipses = T,palette="Set1",geom.ind = "point")+labs(title="PCA for age difference within females for Neofelis spp.",x="PC 1 (48.2%)",y="PC 2(9.2%)") + 
  theme(plot.title = element_text(
      family="Arial" ,
      size = 14,            # Subtitle font size
      face = "bold",      # Font style
      color = "black",
      hjust=0.5))
      #+scale_fill_manual( labels = c("Female", "Male"))

##filter for female to test difference between age groups
scaled_con_male<-scaled_con_full %>% filter(sex2=="m")
pca_age_m<- PCA(scaled_con_male[,-1:-3], graph = F, scale=T)
        #screeplot for males
s2<-fviz_screeplot(pca_age_m) + labs(y="% of explained variance(Male)",title="Scree plot  male Neofelis spp.") +
   theme_classic() + theme(plot.title = element_text(size = 10))+
  geom_bar(stat = "identity", fill = "grey", color = "black")
loadings_m<-as.data.frame(pca_age_f$var$coord)

grp<-as.factor(scaled_con_male$age2)
fviz_pca_ind(pca_age_m,col.ind =grp, legend.title="Age", addEllipses = T, palette="Set1",geom.ind = "point") +labs(title="PCA for age difference within males for Neofelis spp.",x="PC 1 (52%)",y="PC 2 (9.5%)") + 
    theme(plot.title = element_text(
      family="Arial" ,
      size = 16,            # Subtitle font size
      face = "bold",      # Font style
      color = "black",
      hjust = 0.5)) 

pca_load_m<-get_pca_var(pca_age_m)
data.frame(pca_load_m$contrib[,1:2])


```
```{r Sex discrimination}

grouped_data2<- data_con_only %>%
  gather(key = "measures", value = "values", -1:-4) %>% 
  group_by(sex2) %>% dplyr::filter(measures %in% c("zygomatic.l.","mandible.l.","upper.jaw")) %>% 
  dplyr::mutate(values=as.numeric(values)) %>% dplyr::mutate(measures=as.factor(measures)) %>%dplyr::mutate(sex2=as.factor(sex2))
str(grouped_data2)

library(ggplot2)
##bar plot for range of values with confidence interval by species for 3 measures
bar_plot_sex <-ggplot(grouped_data2, aes(x=measures,y=values,fill=sex2)) +
  geom_boxplot(position=position_dodge(width=0.8),alpha=0.8) + scale_fill_manual(values = c("m" = "blue3", "f" = "red3"))+ 
  theme_classic() + scale_x_discrete(labels=c("zygomatic.l."="Zygomatic length","mandible.l."= "Mandible length", "upper.jaw"="Upper jaw length")) + labs(fill="Sex", y="Value range(mm)")
bar_plot_sex
sex_t.test<-grouped_data2%>% group_by(measures)  %>% dplyr::filter(sex2 %in% c("m","f")) %>%
  t_test(values~sex2)  %>% arrange(p) %>%
 slice(1:8) %>% dplyr::select(1,5:9) 
write.csv(sex_t.test, "/home/zoo/kebl7066/Documents/CL Morphometrics/R Data Files/Sex_discrimination.csv")
str(grouped_data2)

```

Calculating corr matrix
```{r correlations, warning=F, message=F}
library(caret)
corr_matrix<- cor(data_con_only[,5:67
                                ])
highly_correlated<- findCorrelation(corr_matrix, cutoff= 0.65)
print(highly_correlated)

data_con_corr<- data_con_only %>% dplyr::select(-1:-4) %>% dplyr::select(-highly_correlated)  
data_con_corr<- bind_cols(data_con_only[,1:4],data_con_corr)
cor_plot <-data_con_corr[,-1:-4] %>% 
  cor_mat(method="pearson") %>% cor_reorder() %>%
  pull_lower_triangle() %>%
  cor_plot(method="shade",label = T)

```

Perform hierarchical clustering
```{r Hierarchical clustering, message=FALSE, warning=FALSE}
distance_matrix<-as.dist(1-abs(corr_matrix))

hc<- hclust(distance_matrix,method="complete")

clusters<-cutree(hc,k=10) #set 10 clusters

plot(x = hc, labels =  row.names(hc), cex = 0.4,main="Neofelis spp. skull features",hang=-1)
mtext("66 features at k=10", side = 3, line = 0.5, cex = 0.8) 
rect.hclust(tree = hc, k = 10, which = 1:10, border = 1:10, cluster = clusters)

```

Finding representative variables from each cluster, produces one var per cluster
```{r Rep vars, message=FALSE, warning=FALSE}
representative_vars <- sapply(unique(clusters), function(cluster) {
  cluster_vars <- names(clusters[clusters == cluster])
  if (length(cluster_vars) == 1) {
    return(cluster_vars)  # If there's only one variable in the cluster, return it
  }
  cluster_corr_matrix <- corr_matrix[cluster_vars, cluster_vars, drop = FALSE]
  cluster_representative <- cluster_vars[which.max(rowMeans(cluster_corr_matrix))]
  return(cluster_representative)
})

representative_vars <- unlist(representative_vars)
print(representative_vars)
```


Building global model for males and females
```{r GLM, warning=FALSE,message=TRUE,dev="png"}
filtered_male<-data_con_corr %>% 
  filter(sex2=="m") %>%dplyr::select(-1,-4) %>%rename(Species=Label.latin)
table(filtered_male$Species)
#if I used correlations as rep vars
representative_vars<-colnames(filtered_male[,-1:-2])

#building global model using rep vars
library(MuMIn)

#models do not converge, use vif to remove collinearity 
#Global model 
print(representative_vars)
glm_cov<-paste(representative_vars,collapse="+")
glm_form<-as.formula(paste("Species~",glm_cov)) 
Male_glm<-glm(glm_form  ,
              data=filtered_male,family="binomial", na.action = "na.fail")
summary(Male_glm)
vif_global<-vif(Male_glm)
high_vif<-names(vif_global[vif_global>3])
representative_vars<- setdiff(representative_vars, high_vif)

#remove high vif variables (>6) and re run global glm 

dredge_male<-dredge(Male_glm) 
full_models_male<-as.data.frame(dredge_male)
top_male<- get.models(dredge_male,subset=1)[[1]]
summary(top_male)
coef(top_male)

#models for female
filtered_female<-data_con_corr%>% 
  filter(sex2=="f") %>%dplyr::select(-1,-4) %>% rename(Species="Label.latin") 
table(filtered_female$Species)
#if I used correlations as rep vars
representative_vars<-colnames(filtered_female[,-1:-2])

#global model after correlation
glm_cov<-paste(representative_vars,collapse="+")
glm_form<-as.formula(paste("Species~",glm_cov)) 
Female_glm<-glm(glm_form, data=filtered_female,family="binomial",na.action="na.fail")
summary(Female_glm)
#note that Neofelis diardi is being treated as 0 and Neofelis nebulosa is 1
#coefficients calculate the likelihood of "1" therefore, Neofelis nebulosa
vif_global<-vif(Female_glm)
print(vif_global)
high_vif<-names(vif_global[vif_global>3])
representative_vars<- setdiff(representative_vars, high_vif)
summary(Female_glm)


#ended up with 5 predictor model
dredge_female<-dredge(Female_glm)

top_female<- get.models(dredge_female,subset=1)[[1]]
summary(top_female)
coef(top_female)


#plot effects for each of the predictors
library(effects)
library(patchwork)
library(ggtext)
plot(allEffects(top_male))
plot(allEffects(top_female))

m1<-effect_plot(top_male,pred=postorbital.b.  ,interval = T,colors = "blue4",x.label = "Postorbital breadth*") + labs(subtitle = "Male",y="Likelihood of being Nebulosa") + theme(plot.subtitle = element_text(color="blue4",hjust=0.5,size=12))

f1<-effect_plot(top_female,pred=postorbital.b. ,interval = T,x.label= "Postorbital breadth*", colors = "red3")+ labs(subtitle = "Female",y="Likelihood of being Nebulosa") + theme(plot.subtitle =element_text(color="red3",hjust=0.5,size=12))
(m1|f1) +plot_layout(heights=c(2,1)) +plot_annotation(title="Effect plots for male and female clasiffication model")

#extract coefficients of the GLM from R
male_vars<-names(coef(top_male))[names(coef(top_male)) != "(Intercept)"]
female_vars<-names(coef(top_female))[names(coef(top_female)) != "(Intercept)"]


```

Top models for males as with predictors C.Pm4 and frontal.b, for females its Pm4 and postorbital.b.
Will use predict function to test the models ability to predict the correct species given data
```{r Prediction GLM, warning=FALSE,message=FALSE}
library(pROC)
filtered_male_final<- filtered_male %>% dplyr::select(male_vars)
Test_male<-filtered_male_final%>%mutate(Predicted_prob=predict(top_male,newdata=filtered_male,type="response"))%>%
  mutate(Label.latin=filtered_male$Species)%>% mutate(Species=recode(Label.latin,"Neofelis nebulosa"=1,"Neofelis diardi"=0)) %>% mutate(P.Species=as.numeric(ifelse(Predicted_prob>0.4137931, "1","0")))

#plot ranges
ggplot(Test_male,aes(x=Species,y=postorbital.b.))+geom_boxplot()

#changing the probabilities to class, accept >0.5 as Neofelis Nebulosa 

#R orders the levels aphabetically and proability is calculated based on likelihood of being the second level.

confusion_m<-table(list(predicted=Test_male$P.Species, observed=Test_male$Species))
confusion_m<-caret::confusionMatrix(confusion_m)
confusion_m

g<-roc(Species~P.Species,data=Test_male, print.auc=T)
pROC::auc(g)
male_roc<-ggroc(g) + theme_classic() + labs(title="ROC curve for male classifier model") +geom_abline(slope =1 , intercept=1 ,linetype = "dashed", color = "red") +annotate("text", x = 0.5, y = 0.2, 
                                label = paste("AUC =0.77
                                        "),
                                color = "black", size = 4)
male_roc
#for female
Test_female<- filtered_female %>% dplyr::select(female_vars) %>%
  mutate(Predicted_prob=predict(top_female,newdata=filtered_female,type="response")) %>%mutate(Label.latin=filtered_female$Species) %>% mutate(Species=as.numeric(recode(Label.latin,"Neofelis nebulosa"=1,"Neofelis diardi"=0)))
Test_female<- Test_female %>% mutate(P.Species=as.numeric(ifelse(Predicted_prob>0.413793, "1","0"))) 

confusion_f<-table(list(predicted=Test_female$P.Species, observed=Test_female$Species))
confusion_f<-caret::confusionMatrix(confusion_f)
confusion_f
#calculate AUC
g<-roc(Species~P.Species,data=Test_female, print.auc=T,)
pROC::auc(g)
ggroc(g) + theme_classic() +labs(title="ROC curve for female classifier model" ) +geom_abline(slope =1 , intercept=1 ,linetype = "dashed", color = "red") +annotate("text", x = 0.5, y = 0.2, 
                                label = paste("AUC =0.87
                                        "),
                                color = "black", size = 4)


```

```{r Model Testing}
library(PresenceAbsence)
library(dplyr)
Testing_male<-Test_male %>% 
  dplyr::select(Label.latin,Species,Predicted_prob)
str(Testing_male)
#Assessing model accuracy (Sensitivity Specificity, PCC and Kappa)
Threshold_male<-presence.absence.accuracy(Testing_male,threshold=30,st.dev=FALSE)
Threshold_male[,-c(1,2)]<-signif(Threshold_male[,-c(1,2)],digits=2)


Threshold_m_best<- Threshold_male %>% slice_max(n = 1, order_by=Kappa) 


##now for female
Testing_female<-Test_female %>% 
  dplyr::select(Label.latin,Species,Predicted_prob)

#Assessing model accuracy (Sensitivity Specificity, PCC and Kappa)
Threshold_female<-presence.absence.accuracy(Testing_female,threshold=30,st.dev=FALSE)
Threshold_female[,-c(1,2)]<-signif(Threshold_female[,-c(1,2)],digits=2)


Threshold_f_best<- Threshold_female %>% slice_max(n = 1, order_by=Kappa) 


```
